# Supplementary material for: Beneficial Microorganisms to Control the Gray Mold of Grapevine: From Screening to Mechanisms
Source: Microorganisms. 2021 Jun 25;9(7):1386. doi: 10.3390/microorganisms9071386 (PMC8304954; doi:10.3390/microorganisms9071386)
Supplement: Supplementary file 1 [file microorganisms-09-01386-s001.zip]

Archive with 1 entries (1 files):
- microorganisms-1266926-supplementary.pdf
